# Supplementary material for: Effect of Encapsulated Phenolic Compounds of Cocoa on Growth of Lactic Acid Bacteria and Antioxidant Activity of Fortified Drinking Yogurt
Source: Molecules. 2024 Jul 16;29(14):3344. doi: 10.3390/molecules29143344 (PMC11279641; doi:10.3390/molecules29143344)
Supplement: Supplementary file 1 [file molecules-29-03344-s001.zip]

Archive with 1 entries (1 files):
- molecules-3057662-supplementary.pdf
